# Supplementary material for: HMGA2 Moderately Increases Fetal Hemoglobin Expression in Human Adult Erythroblasts
Source: PLoS One. 2016 Nov 18;11(11):e0166928. doi: 10.1371/journal.pone.0166928 (PMC5115839; doi:10.1371/journal.pone.0166928)
Supplement: S1 Appendix — (XLSX) [file pone.0166928.s001.xlsx]

## Sheet: S1 Appendix
S1 Appendix - Quantitative PCRs Standard Curves Statistics
Figure 1A - HMGA2 Q-RT-PCR
Slope	-3.42635
R^2	0.996653
Figure 3A and B - Globins Q-RT-PCRs
Alpha-globin			Mu-globin			Theta-globin			Zeta-globin
Slope	-3.36123		Slope	-3.66955		Slope	-3.68246		Slope	-3.63097
R^2	0.996872		R^2	0.993473		R^2	0.99733		R^2	0.989272
Beta-globin			Delta-globin			Gamma-globin			Epsilon-globin
Slope	-3.4581		Slope	-3.85646		Slope	-3.72278		Slope	-3.84335
R^2	0.996724		R^2	0.994895		R^2	0.996872		R^2	0.986182
Figure 4 - Let-7 Q-RT-PCRs
Let-7a			Let-7b			Let-7c			Let-7d			Let-7e
Slope	-3.24956		Slope	-3.34255		Slope	-3.30679		Slope	-3.42103		Slope	-3.33346
R^2	0.994794		R^2	0.995617		R^2	0.98788		R^2	0.995475		R^2	0.996417
Let-7f			Let-7g			Let-7i			miR-98
Slope	-3.32645		Slope	-3.50268		Slope	-3.46436		Slope	-3.37385
R^2	0.984706		R^2	0.99606		R^2	0.997165		R^2	0.9924
Figure 5 - Transcription factors Q-RT-PCRs
KLF1			GATA1			ZBTB7A			BCL11A
Slope	-3.44165		Slope	-3.74269		Slope	-3.40068		Slope	-3.64965
R^2	0.997295		R^2	0.999007		R^2	0.999284		R^2	0.998569
Additional data - LIN28A and LIN28B Q-RT-PCRs
LIN28A			LIN28B
Slope	-3.40276		Slope	-3.5023
R^2	0.998858		R^2	0.997485
